# Supplementary material for: The immune synapses reveal aberrant functions of CD8 T cells during chronic HIV infection
Source: Nat Commun. 2022 Oct 28;13:6436. doi: 10.1038/s41467-022-34157-0 (PMC9616955; doi:10.1038/s41467-022-34157-0)
Supplement: Supplementary file 21 — Source Data [file 41467_2022_34157_MOESM21_ESM.xlsx]

## Sheet: Fig. 1i
		The adhesion areas of T cells that form different synaptic interfaces are presented.
		For each donor group, the representative experiment is shown; HIV-: N=3, HIV+: N=2 and HIV+ ART: N=2.
		Mean and SD was determined for each kind of interface. The differences between T cell subsets within a subject group
		were determined using ordinary one-way ANOVA with Tukey multiply comparison test.
Donor group	HIV-					HIV+					HIV+ ART
																	Tukey's multiple comparisons test
Synapse type	mature	TCR/CD3 focal	kinapse	multifocal		mature	TCR/CD3 focal	kinapse	multifocal		mature	TCR/CD3 focal	kinapse	multifocal
Adehesion area, mm2	28.4088	15.297	44.5463	48.4126		36.8138	2.01719	62.8692	82.873		17.4823	4.03439	32.6113	46.3954			synapse type			p value				mature	TCR/CD3 focal	kinapse	multifocal
	34.7966	14.9608	65.2226	56.9857		20.0038	5.04298	52.2789	95.6486		23.8701	6.21968	27.064	40.8482		HIV-	mature vs. TCR/CD3 focal			<0.0001		HIV-	Mean	32.78	11.97	48.9	52.34
	35.9733	6.55588	55.4728	63.0373		29.5855	4.20249	106.575	51.2703		16.3056	12.6075	23.0296	38.3267			mature vs. kinapse			0.0123			Std. Deviation	13.03	6.488	28.38	9.504
	20.1719	14.9608	74.2999	54.128		38.1586	0.840497	41.3525	24.3744		11.767	6.72398	66.5674	80.3515			mature vs. multifocal			0.001
	14.2885	9.24547	64.0459	48.7488		30.2579	1.34479	55.3047	42.0249		21.6848	18.1547	45.723	45.2187			TCR/CD3 focal vs. kinapse			<0.0001
	26.0554	20.0038	45.2187	29.5855		38.4948	2.85769	102.204	35.469		19.1633	2.85769	46.2273	55.9771			TCR/CD3 focal vs. multifocal			<0.0001
	34.2923	2.52149	3.53009	43.5378		44.3783	3.36199	84.3859	47.7402		18.9952	6.72398	77.3257	40.8482			kinapse vs. multifocal			0.9427
	30.7622	23.3658	1.68099	59.171		38.831	5.37918	32.7794	86.5712		23.5339	12.4394	123.049	48.9169
	18.8271	17.1461	44.5463	53.9599		45.723	2.68959	6.21968	90.2694		42.3611	9.07737	63.7097	39.3353		HIV+	mature vs. TCR/CD3 focal			0.0006		HIV+	Mean	35.46	3.48	58.16	60.23
	55.809	12.4394	90.4375	58.8348		39.3353	7.06018	37.6543	48.5807		43.7058	3.19389	12.2713	55.9771			mature vs. kinapse			0.0213			Std. Deviation	14.12	1.946	31.77	24.44
	35.1328	11.4308		59.3391		21.5167			57.6581		15.6332	10.9265	85.7307	52.7832			mature vs. multifocal			0.0075
	26.0554	14.7927				43.0335					32.107	23.1977	69.0889	51.6065			TCR/CD3 focal vs. kinapse			<0.0001
	32.2751	0.672398				50.9341					46.5635	3.02579	86.0669	42.8654			TCR/CD3 focal vs. multifocal			<0.0001
	20.8443	4.70678				2.35339					24.5425	2.85769	44.5463	27.7364			kinapse vs. multifocal			0.9952
	39.1672	9.24547				28.5769					36.8138	14.7927		32.4432
	73.4594	22.6934				46.5635					31.6027	10.4222				HIV+ ART	mature vs. TCR/CD3 focal			0.0028		HIV+ ART	Mean	23.75	8.76	57.36	46.64
	30.426	8.23687				48.5807					35.3009	5.54728					mature vs. kinapse			<0.0001			Std. Deviation	12.14	5.765	30.09	12.37
	38.3267	19.8357				37.9905					22.6934	4.87488					mature vs. multifocal			<0.0001
	28.4088	20.1719				27.4002					35.9733						TCR/CD3 focal vs. kinapse			<0.0001
	48.7488	9.24547				38.1586					42.8654						TCR/CD3 focal vs. multifocal			<0.0001
	22.5253	0.672398				65.3907					20.34						kinapse vs. multifocal			0.237
	30.0898	10.086				8.06877					42.193
	40.3439	7.56447									9.07737
	19.4995	8.40497									19.6676
	20.1719	14.9609									13.7842
	27.2321										22.021
	59.5072										30.426
	40.1758										47.2359
	28.2407										10.5903
	23.5339										42.6973
											25.383
											22.8615
											19.4995
											23.3658
											8.90927
											15.9694
											5.37918
											15.4651
											13.6161
											17.1461
											33.1156
											21.8529
											20.8443
											6.05158
											18.3228
											43.5378
											8.90927
											30.5941
											2.01719
											40.8482
											14.6246
											5.71538

## Sheet: Fig. 2a-c
	Fractions of CD8 T cells accumulating ICAM-1 at T cell/bilayer interface are indicated.
	The data represents three independent experiments
	for each donor group with different infection status. Mean and SD is indicated for each T cell subset.
	The differences between T cell subsets within a subject group
	were determined by ordinary one-way ANOVA with Tukey multiply comparison test.
Donor group	HIV- (a)				HIV+ (b)				HIV+ ART (c)
T cell subsets	CD27+	CD27-CD45RO+	CD27-CD45RO-		CD27+	CD27-CD45RO+	CD27-CD45RO-		CD27+	CD27-CD45RO+	CD27-CD45RO-
% cells	41.8	66.7	66.7		85.2	70.3	84.3		80.8	82.7	76
	46.6	45.1	65.9		96.4	84	72.5		80	74.4	91.7
	39.6	66.7	88.2		88.7	94	79.6		83.3	87.76	90
Means with SD
Mean	42.67	59.5	73.6		90.1	82.77	78.8		81.37	81.62	85.9
Std. Deviation	3.58	12.47	12.65		5.73	11.9	5.941		1.721	6.745	8.616
Tukey's multiply comparison tests			P Value				P Value				P Value
CD27+ vs. CD27-CD45RO+			0.2002				0.5623				0.9987
CD27+ vs. CD27-CD45RO-			0.0258				0.2956				0.6781
CD27-CD45RO+ vs. CD27-CD45RO-			0.2973				0.8349				0.7056

## Sheet:  Fig. 3b
	Fractions of CD8 T cells with different level of LFA-1 expression are presented.
	The means values and SD were determined for each T cell subset within donor group HIV-: N=5,
	HIV+: N=3 and HIV+ART: N=3 independent experiments.
	The differences between T cell subsets within each subject group
	were determined by ordinary one-way ANOVA with Tukey multiply comparison test.
Donor group	HIV-				HIV+				HIV+ ART
T cell subsets	CD27+	CD27-CD45RO+	CD27-CD45RO-		CD27+	CD27-CD45RO+	CD27-CD45RO-		CD27+	CD27-CD45RO+	CD27-CD45RO-
% cells	42.6	86.2	96.5		77.4	92.2	95.8		64.7	78.6	85.5
	16.1	35.1	69.9		71.6	93.5	97.4		79.7	82.2	82.2
	31.7	83.3	94.4		89.5	87.8	90.1		42.2	85.9	90.7
	32.1	82.8	91.7
	9.69	73.6	81.8
Means with SD
Mean	26.44	72.2	86.86		79.5	91.17	94.43		62.2	82.23	86.13
Std. Deviation	13.31	21.27	11.03		9.133	2.987	3.837		18.87	3.65	4.285
Tukey's multiply comparison tests			P values				P values				P values
CD27+ vs. CD27-CD45RO+			0.0017				0.1172				0.158
CD27+ vs. CD27-CD45RO-			0.0002				0.0504				0.0925
CD27-CD45RO+ vs. CD27-CD45RO-			0.3411				0.7887				0.9088

## Sheet: Fig. 4b
Fractions of CD27+ CD8 T cells that form different synaptic interface are shown.
The mean values and SD are shown for each kind of interface, N=3 for each donor group .
The differences between group of donors ere determined by ordinary one-way ANOVA with Tukey multiply comparison test.
	% cells forming mature synapse				% cells forming TCR/CD3 focal synapse				% cells forming kinapse				% cells forming multifocal synapse
Donor group	HIV-	HIV+	HIV+ ART		HIV-	HIV+	HIV+ ART		HIV-	HIV+	HIV+ ART		HIV-	HIV+	HIV+ ART
Cells, %	20	59.3	38.5		76.38	37.7	34.6		3.6	0	25		0	3.7	1.9
	24.5	73.2	34		66.1	10.7	32		9.4	10.7	32		0	8.9	12
	29.1	60.4	27.78		67.2	13.2	14.81		1.8	13.2	47.4		1.9	13.2	0
Mean	24.53	64.3	33.43		69.89	20.53	27.14		4.933	7.967	34.8		0.6333	8.6	4.633
Std. Deviation	4.55	7.727	5.383		5.644	14.92	10.75		3.972	7.012	11.46		1.097	4.757	6.45
Tukey's multiply comparison test			p value				p value				p value				p value
HIV- vs. HIV+			0.0005				0.0039				0.8922				0.1724
HIV- vs. HIV+ ART			0.2466				0.0078				0.0095				0.5763
HIV+ vs. HIV+ ART			0.0019				0.7569				0.0156				0.5811

## Sheet: Fig 5a,b
Panel a	Frequency of naïve, transitional and effector memory CD8 T cells establishing mature synapses is presented.												Panel b	The data represent percentage of CD8 T cells that accumulate ICAM-1 at T cell bilayer interface.
	Two (HIV- donors) and three (HIV+ donors) independent experiments were performed.													Two and three independent experiments were performed using CD8 T cell susets purified from for HIV- and HIV+ donors correspondingly.
	Means and SD are indicated for HIV+ donors, Average values shown for HIV- group.													Means and SD are indicated for T cell subsets isolated from HIV+ donors, average values are shown for HIV- donors.
	The difference between T cell subsets within HIV+ subject group													The difference between T cell subsets within HIV+ donor group were determined by ordinary one-way ANOVA with Tukey multiply comparison test.
	was determined by ordinary one-way ANOVA with Tukey multiply comparizon test.
Donor group	HIV-					HIV+
T cell subset	naive	TM	EM			naive	TM	EM					Donor group	HIV-					HIV+
% cells	26.4	46.2	60		% cells	77.6	64.2	58.3					T cell subset	naive	TM	EM			naive	TM	EM
	34.8	56.5	73.2			87.2	49	59.2					% cells	56.5	78.2	87.5		% cells	97.7	100	89.1
						60.6	51.7	61.8						60.4	75	87.7			91.4	77.6	91.8
																			91.8	86.8	87.5
Average	30.6	51.35	66.6		Mean	75.13	54.97	59.77										Mean	93.63	88.13	89.47
					Std. Deviation	13.47	8.109	1.818					Average	58.45	76.6	87.6		Std. Deviation	3.528	11.26	2.173
					Tukey's multiple comparisons test			p value										Tukey's multiple comparisons test			P value
					naive vs. TM			0.0789										naive vs. TM			0.6189
					naive vs. EM			0.179										naive vs. EM			0.7521
					TM vs. EM			0.8028										TM vs. EM			0.97

## Sheet: Fig. 7a,c
Panel a
Fluorescent intensities of CD107a antibodies accumulated at mature and TCR/CD3 focal T cell/bilayer interfaces are presented.
Representative experiment for each donor group (HIV- and HIV+) is shown (HIV-: N=2 and HIV+ : N=3 independent experiments).
Geometric means and geometric SD factor were determined using GraphPad Prizm. Nonparametric two-tailed Mann-Whitney test was exploited
to compare difference between naïve CD8 T cells that form different type of interface within representative experiment.
Donor group	HIV-				HIV+				HIV-
Interface type	mature synapse	TCR/CD3 focal interface			mature synapse	TCR/CD3 focal interface			mature	TCR/CD3 focal
Fluorescent Intensity	1103928	517919			393672	57341		Geometric mean	865955	181753
	771546	319192			495309	447714		Geometric SD factor	2.458	2.476
	3446795	56737			507246	150461
	366410	726558			1374424	5490		Mann Whitney test			Unpaired two-tailed t test of lognaormal data
	1139506	138687			353238	66862		P value	<0.0001		P value	<0.0001
	285764	35243			1134811
	1119967	210730			1155602				HIV+
	1241353	270479			437933				mature	TCR/CD3 focal
	780040	490915			1135618			Geometric mean	504841	67659
	1859249	64357			251696			Geometric SD factor	1.88	5.072
	411312	122920			184405
	213183	191005			210105			Mann Whitney test			Unpaired two-tailed t test of lognarmal data
	6329705	167714			383261			P value	0.0054		P value	0.0007
	1094125				516654
	606329				583107
	384485
Panel c
Fluorescent intensity values of CD107a antibodies accumulated at the interfaces between T cells and bilayer surface are presented.
Representative experiment for each donor group (HIV- and HIV+) is shown (HIV-: N=2 and HIV+ : N=3 independent experiments).
Geometric means with geometric SD factor were determined using GraphPad Prizma.
To compare differences between CD8 T cell subsets within a representative experiment, nonparametric Kruskal-Wallis test with Dunn's test for multiple comparison was performed.
Donor group	HIV-					HIV+					HIV-
T cell subset	Naive	TM	EM			naïve	TM	EM			Naive	TM	EM
Fluorescent Intensity	517919	1359638	4532284			7427	505354	1524582		Geometric mean	423634	663877	5427427
	1103928	181542	3704742			220403	949500	19570185		Geometric SD factor	2.968	3.056	2.368
	771546	39377	6878121			1213671	1233666	4765268
	366410	642541	1718980			336393	535713	10802774		Tukey's multiple comparisons test			P value		Nonparametric Kruskal-Wallies test
	319192	513646	4289734			23350	145657	4885358		naive vs. TM			0.2053		Dunn's multiple comparisons test			P Value
	56737	99508	9076394			22624	104913	48514468		naive vs. EM			<0.0001		naive vs. TM			0.616
	1139506	689704	5045520			60820	879429	9786167		TM vs. EM			<0.0001		naive vs. EM			<0.0001
	726558	639011	13176430			275979	3480237	2970632							TM vs. EM			<0.0001
	138687	1142058	8638551			19963	289869	3442479
	35243	1214782	8277529			420818	84111	988594			HIV+
	285764	354409	2850884			176680	2230600	1938365			naïve	TM	EM
	1119967	770397	28801618			654570	541240	528905		Geometric mean	128288	528626	7366290
	1241353	967268	913600			246438	472036	1181753		Geometric SD factor	4.463	3.364	4.12
	2246354	265199	11603571			35607	1215888	6182795
	780040	41555	2805113			17364	3501935	3088301		Tukey's multiple comparisons test			P value		Nonparametric Kruskal-Wallies test			P Value
	1859249	1094343	15092607			574126	808876	14573352		naive vs. TM			<0.0001		Dunn's multiple comparisons test			0.0016
	411312	1801117	14381811			17384	294549	1181807		naive vs. EM			<0.0001		naive vs. TM			<0.0001
	210730	787547	4008573			119239	4179596	7665600		TM vs. EM			<0.0001		naive vs. EM			<0.0001
	213183	739920	3724298			19647	11507712	5282233							TM vs. EM
	270479	3316517	8902534			56891	331842	6079501
	1242153	3418342	2675545			248991	1730905	5546007
	2136369	1443534	3268770			53380	1342696	18212771
	490915	255685	2934067			155145	221568	61200809
	64357	1682410	1184717			152794	247912	1652496
	122920	336963	28913389			1115024	29612	82504324
	191005	450479	5085241			330586	681124	19789313
	1094125	2256153	15824898			457244	141554	38904918
	606329	1432672	5828170			395080	117713	49422946
	384485	2304617	7498303			1527593	1593542	79271740
	167714	1338187	3331751			618147	180889	1225186
		439267	3177817			2016233	292905	28318742
			1083446			372097	550013	18127728
			13820221			566942	2486203
			7463092			66987	216208
						184438	426648
						6630	235718
						123334	422363
						17869	1060493
						66716	635077
						208532	701969
						39078	133437
						36244	99823
							432530
							935018
							1821100
							897248
							629310
							60879
							338858
							2393761
							1865809
							109698

## Sheet: Suppl Fig 1a-c
The data represent time-course measurements of synaptic interfaces formation.
For each donor group, one representative experiment (N=3 independent experiments) is shown.
Donor status	HIV- (a)					Donor status	HIV+ (b)					Donor status	HIV+ ART (c)
Interface type	mature synapse	Cell number				Interface type	mature synapse	cell number				Interface type	mature synapse	cell number
Measured parameter	time, min	adhesion	Icam-1	synapse		Measured parameter	time, min	adhesion	Icam-1	synapse		Measured parameter	time, min	adhesion	Icam-1	synapse
	0	0	0	0			0	0	0	0			0	0	0	0
	2	0	0	0			2	0	0	0			2	0	0	0
	2	24	21	6			2	21	19	8			2	18	14	5
	4	24	21	6			4	21	19	8			4	18	14	5
	4	39	34	20			4	34	32	21			4	32	28	15
	6	39	34	20			6	34	32	21			6	32	28	15
	6	46	42	40			6	38	38	36			6	37	34	29
	8	46	42	40			8	38	38	36			8	37	34	29
	8	48	47	44			8	39	39	38			8	38	36	35
	10	48	47	44			10	39	39	38			10	38	36	35
	10	51	49	47			10	39	39	39			10	39	39	38
	12	51	49	47			12	39	39	39			12	39	39	38
	12	51	50	47			12	39	39	39			12	40	39	38
	14	51	50	47			14	39	39	39			14	40	39	38
	14	51	50	47			14	39	39	39			14	40	40	39
	16	51	50	47			16	39	39	39			16	40	40	39
	16	51	51	47			16	39	39	39			16	40	40	39
	18	51	51	47			18	39	39	39			18	40	40	39
	18	51	50	48			18	39	39	39			18	40	40	40
	20	51	50	48			20	39	39	39			20	40	40	40
	20	51	50	47			20	39	39	39			20	41	41	40
	22	51	50	47			22	39	39	39			22	41	41	40
	22	51	49	44			22	39	39	39			22	41	41	41
	24	51	49	44			24	39	39	39			24	41	41	41
	24	51	49	44			24	39	39	39			24	41	41	41
	26	51	49	44			26	39	39	39			26	41	41	41
	26	51	49	43			26	39	39	39			26	41	41	41
	28	51	49	43			28	39	39	39			28	41	41	41
	28	51	48	42			28	39	39	39			28	41	41	41
	30	51	48	42			30	39	39	39			30	41	41	41
	30	51	48	42			30	39	39	39			30	41	41	41
	32	51	48	42			32	39	39	39			32	41	41	41
	32	51	48	42
Interface type	TCR/CD3 focal interface					Interface type	TCR/CD3 focal interface					Interface type	TCR/CD3 focal interface
	0	0	0	0			0	0	0	0			0	0	0	0
	2	0	0	0			2	0	0	0			2	0	0	0
	2	23	11	30			2	14	12	12			2	12	9	7
	4	23	11	30			4	14	12	12			4	12	9	7
	4	38	13	33			4	23	16	23			4	15	10	13
	6	38	13	33			6	23	16	23			6	15	10	13
	6	50	16	41			6	30	17	28			6	17	10	16
	8	50	16	41			8	30	17	28			8	17	10	16
	8	55	15	46			8	31	13	29			8	18	10	17
	10	55	15	46			10	31	13	29			10	18	10	17
	10	55	10	49			10	31	10	30			10	19	6	18
	12	55	10	49			12	31	10	30			12	19	6	18
	12	56	8	50			12	31	9	30			12	19	4	18
	14	56	8	50			14	31	9	30			14	19	4	18
	14	56	8	55			14	31	8	30			14	20	4	20
	16	56	8	55			16	31	8	30			16	20	4	20
	16	57	4	55			16	31	5	30			16	20	3	20
	18	57	4	55			18	31	5	30			18	20	3	20
	18	57	4	56			18	31	5	30			18	20	3	20
	20	57	4	56			20	31	5	30			20	20	3	20
	20	57	3	57			20	31	3	31			20	20	2	20
	22	57	3	57			22	31	3	31			22	20	2	20
	22	57	2	57			22	31	2	31			22	20	1	20
	24	57	2	57			24	31	2	31			24	20	1	20
	24	57	2	57			24	31	2	31			24	20	0	20
	26	57	2	57			26	31	2	31			26	20	0	20
	26	57	2	57			26	31	2	31			26	20	0	20
	28	57	2	57			28	31	2	31			28	20	0	20
	28	57	2	57			28	31	2	31			28	20	0	20
	30	57	2	57			30	31	0	31			30	20	0	20
	30	57	2	57			30	31	0	31			30	20	0	20
	32	57	2	57			32	31	0	31			32	20	0	20
Interface type	multifocal synapse					Interface type	multifocal synapse					Interface type	multifocal synapse
	0	0	0	0			0	0	0	0			0	0	0	0
	2	0	0	0			2	0	0	0			2	0	0	0
	2	14	12	2			2	12	11	6			2	8	6	2
	4	14	12	2			4	12	11	6			4	8	6	2
	4	29	27	15			4	19	19	13			4	15	13	7
	6	29	27	15			6	19	19	13			6	15	13	7
	6	31	31	29			6	21	21	20			6	18	17	16
	8	31	31	29			8	21	21	20			8	18	17	16
	8	32	32	31			8	21	21	21			8	21	18	21
	10	32	32	31			10	21	21	21			10	21	18	21
	10	34	34	32			10	21	21	21			10	22	21	21
	12	34	34	32			12	21	21	21			12	22	21	21
	12	34	34	34			12	21	21	21			12	22	22	22
	14	34	34	34			14	21	21	21			14	22	22	22
	14	34	34	34			14	22	22	22			14	22	22	22
	16	34	34	34			16	22	22	22			16	22	22	22
	16	34	34	34			16	22	22	21			16	22	22	22
	18	34	34	34			18	22	22	21			18	22	22	22
	18	34	34	34			18	22	22	21			18	22	22	22
	20	34	34	34			20	22	22	21			20	22	22	22
	20	34	34	34			20	22	22	21			20	22	22	22
	22	34	34	34			22	22	22	21			22	22	22	22
	22	34	34	34			22	22	22	21			22	22	22	22
	24	34	34	34			24	22	22	21			24	22	22	22
	24	34	34	34			24	22	22	21			24	22	22	22
	26	34	34	34			26	22	22	21			26	22	22	22
	26	34	34	34			26	22	22	21			26	22	22	22
	28	34	34	34			28	22	22	21			28	22	22	22
	28	34	34	34			28	22	22	21			28	22	22	22
	30	34	34	34			30	22	22	21			30	22	22	22
	30	34	34	33			30	22	22	21			30	22	22	22
	32	34	34	33			32	22	22	21			32	22	22	22
Interface type	kinapse					Interface type	kinapse					Interface type	kinapse
	0	0	0	0			0	0	0	0			0	0	0	0
	2	0	0	0			2	0	0	0			2	0	0	0
	2	7	4	0			2	18	18	2			2	15	11	1
	4	7	4	0			4	18	18	2			4	15	11	1
	4	18	10	2			4	25	24	6			4	16	16	4
	6	18	10	2			6	25	24	6			6	16	16	4
	6	20	17	7			6	26	25	14			6	17	17	9
	8	20	17	7			8	26	25	14			8	17	17	9
	8	20	18	14			8	26	26	18			8	18	17	10
	10	20	18	14			10	26	26	18			10	18	17	10
	10	21	19	15			10	26	26	20			10	18	18	12
	12	21	19	15			12	26	26	20			12	18	18	12
	12	22	20	18			12	26	26	22			12	18	18	13
	14	22	20	18			14	26	26	22			14	18	18	13
	14	22	22	20			14	26	26	22			14	18	18	15
	16	22	22	20			16	26	26	22			16	18	18	15
	16	22	22	20			16	26	26	23			16	18	18	17
	18	22	22	20			18	26	26	23			18	18	18	17
	18	22	22	20			18	26	26	24			18	18	18	17
	20	22	22	20			20	26	26	24			20	18	18	17
	20	22	22	21			20	26	26	25			20	18	18	17
	22	22	22	21			22	26	26	25			22	18	18	17
	22	22	22	22			22	27	27	25			22	18	18	18
	24	22	22	22			24	27	27	25			24	18	18	18
	24	22	22	22			24	27	27	26			24	18	18	18
	26	22	22	22			26	27	27	26			26	18	18	18
	26	22	22	22			26	27	27	27			26	18	18	18
	28	22	22	22			28	27	27	27			28	18	18	18
	28	22	22	22			28	27	27	27			28	18	18	18
	30	22	22	22			30	27	27	27			30	18	18	18
	30	22	22	22			30	27	27	27			30	18	18	18
	32	22	22	22			32	27	27	27			32	18	18	18

## Sheet: Suppl Fig 3a-c
	For each donor group, one representative experiment (N=2 independent experiments) is shown.
	The extent of ICAM-1 accumulation was measured for adhered T cells as ratio of the average
	fluorescence intensity of accumulated Cy5-labeled ICAM-1 molecules at the cell-bilayer interface to
	background fluorescence outside of the contact area. For each kind of T-cell interface, means and SD are
	calculated. The differences between T cell subsets within subject group were determined
	using ordinary one-way ANOVA with Tukey multiply comparison test.
Donor's group	HIV- (a)					HIV+ (b)					HIV+ ART (c)
Interface type	Mature synapse	TCR/CD3 focal synapse	Kinapse	Multifocal synapse		Mature synapse	TCR/CD3 focal synapse	Kinapse	Multifocal synapse		Mature synapse	TCR/CD3 focal synapse	Kinapse	Multifocal synapse				Mature synapse	TCR/CD3 focal synapse	Kinapse	Multifocal synapse			Tukey's multiple comparisons test			P Value
Ratio of fluorescent intensities	2.68489	1.88436	3.13682	4.58665		2.08408	0.999015	2.85227	3.46699		0.981255	1.96204	3.8885	2.17065		HIV-	Mean	2.815	1.436	3.168	3.206		HIV-	mature vs. TCR/CD3 focal			0.0054
	5.58263	1.52756	3.69381	4.51594		1.81412	1.1804	2.76073	4.81843		1.6519	1.54483	2.10536	1.8272			Std. Deviation	1.152	0.5678	1.257	1.084			mature vs. kinapse			0.8278
	1.05605	0.980952	4.14388	2.44638		2.58382	1.06341	1.62275	2.67437		0.91879	0.886492	2.46683	3.14015										mature vs. multifocal			0.7386
	2.91573	2.41551	5.85514	4.00853		2.26904	0.97413	2.36482	2.54583		1.72639	2.7429	1.85426	1.95799										TCR/CD3 focal vs. kinapse			0.0053
	3.80689	2.2218	2.80996	2.37214		1.75265	0.987146	1.8774	3.7515		2.86312	0.906966	2.35083	2.26905										TCR/CD3 focal vs. multifocal			0.0024
	2.6773	0.904297	1.95828	3.14091		2.01208	1.62275	1.98135	2.14275		3.09134	1.13168	1.8109	1.91507										kinapse vs. multifocal			0.9998
	1.66305	0.966471	2.72858	2.56777		1.59396	1.06413	2.6522	2.99558		3.05129	0.916365	1.89667	2.3895				Mature synapse	TCR/CD3 focal synapse	Kinapse	Multifocal synapse
	3.17668	1.48233	1.87598	1.72037		1.47294	1.1435	2.1537	1.62275		2.61598	1.39998	3.41932	1.88877		HIV+	Mean	2.008	1.091	2.309	3.155		HIV+	mature vs. TCR/CD3 focal			0.0001
	1.83088	0.981897	2.31097	4.7746		2.03217	1.13364	3.13454	4.93456		2.92615	1.01591		2.99073			Std. Deviation	0.3634	0.167	0.5242	1.023			mature vs. kinapse			0.5374
	2.71863	0.992955		2.95684		2.05797	1.15533	1.69062	2.76839		3.19517	1.06024		3.91213										mature vs. multifocal			<0.0001
	2.2132			2.17481		1.62275	1.2013		3.76263			1.0641												TCR/CD3 focal vs. kinapse			<0.0001
	2.16098					2.29638	1.098		2.37625			1.00299												TCR/CD3 focal vs. multifocal			<0.0001
	3.13745					1.37428	0.943536																	kinapse vs. multifocal			0.0053
	3.23655					1.72185	0.969517											Mature synapse	TCR/CD3 focal synapse	Kinapse	Multifocal synapse
	5.14277					2.43927	0.973414									HIV+	Mean	2.302	1.303	2.474	2.446		HIV+ART	mature vs. TCR/CD3 focal			0.0142
	3.10886					2.40538	0.942318										Std. Deviation	0.8942	0.5538	0.7748	0.6873			mature vs. kinapse			0.9589
	3.79757					2.17155																		mature vs. multifocal			0.9706
	2.1696					2.44461																		TCR/CD3 focal vs. kinapse			0.0061
	4.30321																							TCR/CD3 focal vs. multifocal			0.0041
	2.75028																							kinapse vs. multifocal			0.9998
	2.09519
	1.62732
	2.64389
	2.50421
	0.963615
	2.92922
	1.95987
	1.67601
	5.10273

## Sheet: Suppl Fig 5b
	Whithin each T cell subset,the numbers of LFA-1 molecules/cell are determined for T cell fractions expressing high and low level of the molecules.
	Ratios between the numbers of LFA-1 molecules on high and low expression fractions were determined.
	Mean and SD is indicated for each analyzed T-cell subset, HIV-: N=4, and HIV+: N=3 and HIV+ ART: N=3 independent experiments.
	The differences between T-cell subsets within a subject group were analyzed by ordinary one-way ANOVA with Tukey multiply comparison test.
	Group of donors	HIV-					HIV+					HIV+ ART
	T cell subsets	CD27+	CD27-CD45RO+	CD27-CD45RO-			CD27+	CD27-CD45RO+	CD27-CD45RO-			CD27+	CD27-CD45RO+	CD27-CD45RO-
	Ratio LFA-1high/ LFA-1 low	2.86069	3.37887	3.75095			4.47427	4.11329	5.86961			3.34885	4.12387	6.08591
		2.87852	3.87493	4.90786			4.7782	5.09044	3.80371			4.5804	6.0426	8.38187
		3.18122	3.45083	4.70908			4.30344	4.68016	7.90097			2.57056	2.82377	3.15478
		3.40453	3.73823	4.59547
	Mean	3.081	3.611	4.491		Mean	4.519	4.628	5.858		Mean	3.5	4.33	5.874
	Std. Deviation	0.2609	0.2348	0.5099		Std. Deviation	0.2405	0.4907	2.049		Std. Deviation	1.013	1.619	2.62
				P value					P value					P value
	Tukey's multiple comparisons test					Tukey's multiple comparisons test					Tukey's multiple comparisons test
	CD27+ vs. CD27-CD45RO+			0.1458		CD27+ vs. CD27-CD45RO+			0.9934		CD27+ vs. CD27-CD45RO+			0.8536
	CD27+ vs. CD27-CD45RO-			0.0009		CD27+ vs. CD27-CD45RO-			0.4262		CD27+ vs. CD27-CD45RO-			0.3339
	CD27-CD45RO+ vs. CD27-CD45RO-			0.0171		CD27-CD45RO+ vs. CD27-CD45RO-			0.4797		CD27-CD45RO+ vs. CD27-CD45RO-			0.5978

## Sheet: Suppl Fig 6a-c 
The data show numbers of LFA-1 molecules per cell with high density of the molecules.
Mean and SD is indicated for each analyzed T cell subset,HIV-: N=4 and HIV+: N=3, and HIV+ ART:N=3 independent experiments.
The difference between T cell subsets within a subject group was analyzed by ordinary one-way ANOVA with Tukey multiply comparison test.
Group of donors	HIV- (a)					HIV+ (b)					HIV+ ART (c)
T cell subsets	CD27+	CD27-CD45RO+	CD27-CD45RO-			CD27+	CD27-CD45RO+	CD27-CD45RO-			CD27+	CD27-CD45RO+	CD27-CD45RO-
Number of the molecules	82711	102738	115758			130407	134916	154723			86993	109868	135880
	83549	110300	139231			124453	133507	151133			118234	139010	173398
	90404	101665	121028			209784	158074	189411			70220	87325	97142
	92501	103022	125107
Mean	87291	104431	125281		Mean	154881	142166	165089		Mean	91816	112068	135473
Std. Deviation	4893	3956	10057		Std. Deviation	47640	13795	21140		Std. Deviation	24368	25913	38130
Tukey's multiple comparisons test			P value		Tukey's multiple comparisons test			P value		Tukey's multiple comparisons test			P value
HIV- vs. HIV+			0.0157		HIV- vs. HIV+			0.8739		HIV- vs. HIV+			0.7032
HIV- vs. HIV+ ART			<0.0001		HIV- vs. HIV+ ART			0.9161		HIV- vs. HIV+ ART			0.2552
HIV+ vs. HIV+ ART			0.005		HIV+ vs. HIV+ ART			0.6589		HIV+ vs. HIV+ ART			0.6304

[truncated: 5 more sheets: Suppl Fig7a-c, Suppl Fig 8a-c, Suppl Fig 9a-c, Suppl Fig 11a,b, Suppl Fig 12a,b]
